# Supplementary material for: ICU environment as a reservoir of KPC-ST307-Klebsiella pneumoniae high-risk clone resistant to ceftazidime-avibactam
Source: Sci Rep. 2025 Aug 12;15:29486. doi: 10.1038/s41598-025-14987-w (PMC12343778; doi:10.1038/s41598-025-14987-w)
Supplement: Supplementary file 1 — Supplementary Material 1 [file 41598_2025_14987_MOESM1_ESM.xlsx]

## Sheet: Table S1
Table S1. List of SNPs detected in the core genome of the environmental KPC-92-Kp and clinical KPC-3- and KPC-92-Kp isolates from patients 4 and 6.
Pairwise comparison	CHROM	POS	TYPE	REF	ALT	EVIDENCE	FTYPE	STRAND	NT_POS	AA_POS	EFFECT	LOCUS_TAG	GENE	PRODUCT
KPC-3-KP (Patient 4) vs KPC-92-Kp (Patient 4)	CMLLIGMF_1	858768	snp	T	A	A:20 T:0	CDS	0	121/996	41/331	missense_variant c.121T>A p.Trp41Arg	CMLLIGMF_00840	mrkD_1	Fimbria adhesin protein
KPC-3-KP (Patient 4) vs KPC-92-Kp (Patient 4)	CMLLIGMF_1	1232817	snp	G	T	T:20 G:0	CDS	0	118/510	40/169	missense_variant c.118C>A p.Pro40Thr	CMLLIGMF_01196		hypothetical protein
KPC-3-KP (Patient 4) vs KPC-92-Kp (Patient 4)	CMLLIGMF_3	45694	ins	C	CG	CG:20 C:0	CDS	0	168/186	56/61	frameshift_variant c.167dupG p.Ala57fs	CMLLIGMF_05355		hypothetical protein
KPC-3-KP (Patient 4) vs KPC-92-Kp (Patient 4)	CMLLIGMF_3	46368	ins	T	TGC	TGC:19 T:0	CDS	0	627/627	209/208	frameshift_variant&stop_lost&splice_region_variant c.626_627insCG p.Ter209fs	CMLLIGMF_05356	tnsB	Transposon Tn7 transposition protein TnsB
KPC-3-KP (Patient 4) vs KPC-92-Kp (Patient 4)	CMLLIGMF_3	59441	ins	G	GTTCAGC	GTTCAGC:18 G:0	CDS	0	500/876	167/291	disruptive_inframe_insertion c.500_501insGCTGAA p.Asp167delinsGluLeuAsn	CMLLIGMF_05368	bla_7	Carbapenem-hydrolyzing beta-lactamase KPC
KPC-3-KP (Patient 4) vs KPC-92-Kp (Drain)	JLFJHMHE_1	143313	snp	A	T	T:20 A:0	CDS	-	80/1128	27/375	missense_variant c.80T>A p.Leu27Gln	JLFJHMHE_00138	rfaG	Lipopolysaccharide core biosynthesis protein RfaG
KPC-3-KP (Patient 4) vs KPC-92-Kp (Drain)	JLFJHMHE_1	428493	snp	A	G	G:20 A:0	CDS	+	187/606	63/201	missense_variant c.187A>G p.Lys63Glu	JLFJHMHE_00392	rplD	50S ribosomal protein L4
KPC-3-KP (Patient 4) vs KPC-92-Kp (Drain)	JLFJHMHE_1	873544	snp	C	G	G:20 C:0	CDS	-	611/996	204/331	missense_variant c.611G>C p.Arg204Pro	JLFJHMHE_00853	cytR_1	HTH-type transcriptional repressor CytR
KPC-3-KP (Patient 4) vs KPC-92-Kp (Drain)	JLFJHMHE_1	3479947	snp	G	A	A:20 G:0	CDS	+	1414/1761	472/586	missense_variant c.1414G>A p.Ala472Thr	JLFJHMHE_03319	ycaO	Ribosomal protein S12 methylthiotransferase accessory factor YcaO
KPC-3-KP (Patient 4) vs KPC-92-Kp (Drain)	JLFJHMHE_3	37582	del	GTTCAGC	G	G:19 GTTCAGC:0	CDS	-	506/882	167/293	disruptive_inframe_deletion c.501_506delGCTGAA p.Glu167_Asn169delinsAsp	JLFJHMHE_05339	bla_6	Carbapenem-hydrolyzing beta-lactamase KPC
KPC-3-KP (Patient 4) vs KPC-92-Kp (Drain)	JLFJHMHE_3	92212	del	AT	A	A:16 AT:0	CDS	-	1/252	1/83	frameshift_variant&start_lost c.1delA p.Met1fs	JLFJHMHE_05394		hypothetical protein
KPC-92-KP (Patient 4) vs KPC-92-Kp (Drain)	CMLLIGMF_1	143313	snp	A	T	T:20 A:0	CDS	0	80/1128	27/375	missense_variant c.80T>A p.Leu27Gln	CMLLIGMF_00138	rfaG	Lipopolysaccharide core biosynthesis protein RfaG
KPC-92-KP (Patient 4) vs KPC-92-Kp (Drain)	CMLLIGMF_1	428493	snp	A	G	G:20 A:0	CDS	0	187/606	63/201	missense_variant c.187A>G p.Lys63Glu	CMLLIGMF_00392	rplD	50S ribosomal protein L4
KPC-92-KP (Patient 4) vs KPC-92-Kp (Drain)	CMLLIGMF_1	858768	snp	T	A	A:20 T:0	CDS	0	121/996	41/331	missense_variant c.121T>A p.Trp41Arg	CMLLIGMF_00840	mrkD_1	Fimbria adhesin protein
KPC-92-KP (Patient 4) vs KPC-92-Kp (Drain)	CMLLIGMF_1	873544	snp	C	G	G:20 C:0	CDS	0	611/996	204/331	missense_variant c.611G>C p.Arg204Pro	CMLLIGMF_00854	cytR_1	HTH-type transcriptional repressor CytR
KPC-92-KP (Patient 4) vs KPC-92-Kp (Drain)	CMLLIGMF_1	1232817	snp	G	T	T:20 G:0	CDS	0	118/510	40/169	missense_variant c.118C>A p.Pro40Thr	CMLLIGMF_01196		hypothetical protein
KPC-92-KP (Patient 4) vs KPC-92-Kp (Drain)	CMLLIGMF_1	3479947	snp	G	A	A:20 G:0	CDS	0	1414/1761	472/586	missense_variant c.1414G>A p.Ala472Thr	CMLLIGMF_03320	ycaO	Ribosomal protein S12 methylthiotransferase accessory factor YcaO
KPC-92-KP (Patient 4) vs KPC-92-Kp (Drain)	CMLLIGMF_3	45694	ins	C	CG	CG:20 C:0	CDS	0	168/186	56/61	frameshift_variant c.167dupG p.Ala57fs	CMLLIGMF_05355		hypothetical protein
KPC-92-KP (Patient 4) vs KPC-92-Kp (Drain)	CMLLIGMF_3	46368	ins	T	TGC	TGC:19 T:0	CDS	0	627/627	209/208	frameshift_variant&stop_lost&splice_region_variant c.626_627insCG p.Ter209fs	CMLLIGMF_05356	tnsB	Transposon Tn7 transposition protein TnsB
KPC-92-KP (Patient 6) vs KPC-92-Kp (Drain)	MAEJMMMN_1	143313	snp	A	T	T:20 A:0	CDS	-	80/1128	27/375	missense_variant c.80T>A p.Leu27Gln	MAEJMMMN_00138	rfaG	Lipopolysaccharide core biosynthesis protein RfaG
KPC-92-KP (Patient 6) vs KPC-92-Kp (Drain)	MAEJMMMN_1	428493	snp	A	G	G:20 A:0	CDS	+	187/606	63/201	missense_variant c.187A>G p.Lys63Glu	MAEJMMMN_00392	rplD	50S ribosomal protein L4
KPC-92-KP (Patient 6) vs KPC-92-Kp (Drain)	MAEJMMMN_1	874184	snp	C	G	G:20 C:0	CDS	-	611/996	204/331	missense_variant c.611G>C p.Arg204Pro	MAEJMMMN_00854	cytR_1	HTH-type transcriptional repressor CytR
KPC-92-KP (Patient 6) vs KPC-92-Kp (Drain)	MAEJMMMN_2	119151	ins	C	CG	CG:12 C:0	CDS	+	74/219	25/72	frameshift-variant c.74insG p.Ala25fs			IS6 family transposase IS15DII
KPC-92-KP (Patient 6) vs KPC-92-Kp (Drain)	MAEJMMMN_3	76509	complex	CGG	GC	GC:14 CGG:0	CDS	-	1264/1305	421/434	frameshift_variant&missense_variant c.1262_1264delCCGinsGC p.Ser421fs	MAEJMMMN_05339		hypothetical protein
KPC-3-KP (Patient 4) vs KPC-92-Kp (Patient 6)	JLFJHMHE_1	3479947	snp	G	A	A:20 G:0	CDS	+	1414/1761	472/586	missense_variant c.1414G>A p.Ala472Thr	JLFJHMHE_03319	ycaO	Ribosomal protein S12 methylthiotransferase accessory factor YcaO
KPC-3-KP (Patient 4) vs KPC-92-Kp (Patient 6)	JLFJHMHE_2	173107	del	CG	C	C:12 CG:0	CDS	+	74/219	25/72	frameshift_variant c.74delG p.Gly25fs	JLFJHMHE_05235		IS6 family transposase IS15DII
KPC-3-KP (Patient 4) vs KPC-92-Kp (Patient 6)	JLFJHMHE_3	24590	complex	GC	CCG	CCG:16 GC:0	CDS	+	1262/1269	421/422	frameshift_variant&missense_variant c.1262_1263delGCinsCCG p.Cys421fs	JLFJHMHE_05329		hypothetical protein
KPC-3-KP (Patient 4) vs KPC-92-Kp (Patient 6)	JLFJHMHE_3	37582	del	GTTCAGC	G	G:18 GTTCAGC:0	CDS	-	506/882	167/293	disruptive_inframe_deletion c.501_506delGCTGAA p.Glu167_Asn169delinsAsp	JLFJHMHE_05339	bla_6	Carbapenem-hydrolyzing beta-lactamase KPC
KPC-3-KP (Patient 4) vs KPC-92-Kp (Patient 6)	JLFJHMHE_3	92212	del	AT	A	A:15 AT:0	CDS	-	1/252	1/83	frameshift_variant&start_lost c.1delA p.Met1fs	JLFJHMHE_05394		hypothetical protein
KPC-92-KP (Patient 4) vs KPC-92-Kp (Patient 6)	CMLLIGMF_1	858768	snp	T	A	A:20 T:0	CDS	0	121/996	41/331	missense_variant c.121T>A p.Trp41Arg	CMLLIGMF_00840	mrkD_1	Fimbria adhesin protein
KPC-92-KP (Patient 4) vs KPC-92-Kp (Patient 6)	CMLLIGMF_1	1232817	snp	G	T	T:20 G:0	CDS	0	118/510	40/169	missense_variant c.118C>A p.Pro40Thr	CMLLIGMF_01196		hypothetical protein
KPC-92-KP (Patient 4) vs KPC-92-Kp (Patient 6)	CMLLIGMF_1	3479947	snp	G	A	A:20 G:0	CDS	0	1414/1761	472/586	missense_variant c.1414G>A p.Ala472Thr	CMLLIGMF_03320	ycaO	Ribosomal protein S12 methylthiotransferase accessory factor YcaO
KPC-92-KP (Patient 4) vs KPC-92-Kp (Patient 6)	CMLLIGMF_2	164781	del	CG	C	C:12 CG:0	CDS	0	74/219	25/72	frameshift_variant c.74delG p.Gly25fs	CMLLIGMF_05229		IS6 family transposase IS15DII
KPC-92-KP (Patient 4) vs KPC-92-Kp (Patient 6)	CMLLIGMF_3	45694	ins	C	CG	CG:20 C:0	CDS	0	168/186	56/61	frameshift_variant c.167dupG p.Ala57fs	CMLLIGMF_05355		hypothetical protein
KPC-92-KP (Patient 4) vs KPC-92-Kp (Patient 6)	CMLLIGMF_3	46368	ins	T	TGC	TGC:19 T:0	CDS	0	627/627	209/208	frameshift_variant&stop_lost&splice_region_variant c.626_627insCG p.Ter209fs	CMLLIGMF_05356	tnsB	Transposon Tn7 transposition protein TnsB
KPC-92-KP (Patient 4) vs KPC-92-Kp (Patient 6)	CMLLIGMF_3	46787	complex	GC	CCG	CCG:16 GC:0	CDS	0	359/366	120/121	frameshift_variant&missense_variant c.359_360delGCinsCCG p.Cys120fs	CMLLIGMF_05357		hypothetical protein
